# Supplementary material for: Efficacy, Convenience, Safety and Durability of DTG-Based Antiretroviral Therapies: Evidence from a Prospective Study by the Italian MaSTER Cohort
Source: Viruses. 2023 Apr 6;15(4):924. doi: 10.3390/v15040924 (PMC10145592; doi:10.3390/v15040924)
Supplement: Supplementary file 1 [file viruses-15-00924-s001.zip]

Archive with 1 entries (1 files):
- viruses-2223371-supplementary.pdf
